# Supplementary material for: Elucidation of the genetic basis of variation for stem strength characteristics in bread wheat by Associative Transcriptomics
Source: BMC Genomics. 2016 Jul 16;17:500. doi: 10.1186/s12864-016-2775-2 (PMC4947262; doi:10.1186/s12864-016-2775-2)
Supplement: Additional file 1: — Supplementary dataset 1. Mean trait data as inputted into association models is presented for all traits. Both accession names (as referred to in the text) and sequence identifiers (as names in sequence submissions) are given. (XLSX 22 kb) [file 12864_2016_2775_MOESM1_ESM.xlsx]

## Sheet: Legend
Supplementary dataset 1_Association_panel_trait_data_adjusted
Mean trait data as inputted into association models is presented for all traits. Both accession names (as referred to in the text) and sequence identifiers (as names in sequence submissions) are given.

## Sheet: Trait data
Accession name	Sequence Identifier	Fmax (N/sec)	F/V (N/sec)	MOR (N mm-2)	MOE (N mm-2)	Second moment of area (mm4)	Stem width (mm)	Stem hollow area (mm2)	Parenchyma area (mm2)	Outer cortex thickness (mm)	Length of 2nd internode (cm)	Threshed stem weight (g)	Height_minus_ear (cm)
CAPELLE-DESPREZ	W020_CapD_80.1	22.9946	54.3376	4.836	664.3	7.154	3.661	1.157	4.095	0.4543	7.079	2.095	76
ALBA	W002_Alb_80.1	31.2056	67.532	8.047	664.5	9.244	3.911	1.51	4.431	0.4563	7.196	2.929	86.8
VILMORIN-27	W110_Vil_80.1	22.1412	57.104	3.083	484.2	8.191	3.611	1.662	4.215	0.3848	6.901	2.434	78.8
ORLANDO	W81_Orl_80.1	38.5435	80.442	4.775	504.3	14.122	3.93	1.986	5.445	0.3982	8.455	3.427	93.4
LEDA	W59_Led_80.1	26.3104	65.0599	2.862	561.3	11.424	3.952	2.377	5.598	0.4167	7.557	3.195	78.2
HYBRID-46	W053_HYB	28.4588	63.3824	5.603	739.3	8.753	4.033	2.431	5.503	0.4148	8.454	3.106	79.4
SPARK	W099_Spa_80.1	16.8242	46.8722	3.058	527.7	8.075	3.428	2.435	3.455	0.3341	8.889	1.463	63.6
CORDIALE	W024_COR	11.772	42.8991	4.844	1490.3	5.12	3.526	2.488	2.832	0.3103	6.263	1.459	43
DEBEN	W026_DEB	10.8499	40.9469	1.908	505.4	6.428	3.627	2.508	3.6	0.3066	6.836	1.62	48
BACANORA	W010_BAC	11.1834	45.0181	3.37	1027.8	4.581	3.294	2.691	2.531	0.3338	6.823	1.188	43.4
CHARGER	W121_Cha_80.1	10.1828	35.4141	1.771	427.3	8.052	3.765	2.804	3.751	0.3278	7.031	1.284	50.6
ERLA-KOLBEN	W030_ERL	17.5599	57.6828	3.322	734.1	7.641	3.569	2.912	3.388	0.3334	7.851	2.359	81.4
MERCIA	W070_MER	22.3962	54.5632	3.965	648	9.92	3.689	2.927	4.051	0.4199	7.39	1.772	57.8
ALBATROSS	W003_ALB	11.2619	38.4062	2.159	627.9	8.146	3.826	3.028	4.131	0.3422	8.969	1.569	64.8
APACHE,USA	W008_APA	10.7027	38.6318	3.122	628.2	6.6	3.517	3.081	3.83	0.2888	6.298	1.439	50.4
MUCK	W74_Muc_80.1	15.0976	50.3449	1.198	335.7	11.175	3.843	3.165	3.496	0.3775	7.648	1.769	65.4
WEEBIL	W120_Wee_80.1	10.0454	37.7881	1.72	473.7	8.492	3.415	3.264	2.335	0.3288	8.076	1.246	49.2
ESCORIAL	W31_Esc_80.1	7.47522	32.7163	2.146	582.8	5.329	3.553	3.313	2.837	0.305	7.82	1.516	61.2
ALCHEMY	W004_ALC	11.6543	37.6312	3.345	783.7	6.41	3.875	3.324	3.25	0.3537	6.798	1.45	42.8
AMBROSIA	W006_AMB_rep	10.8302	37.484	2.236	507.1	8.402	3.836	3.368	3.578	0.3119	6.631	1.828	47.4
SOISSONS	W97_Soi_80.1	13.7536	46.9114	3.605	727.1	6.313	3.55	3.388	3.474	0.3017	6.39	1.583	59.4
SOLSTICE	W098_SOL	13.3808	48.6086	0.959	387.9	11.873	4.01	3.469	4.185	0.2521	7.235	1.779	51
HUMBER	W050_HUM	19.3061	54.1218	2.271	752.9	7.315	4.182	3.49	5.43	0.3634	7.504	2.041	45.2
GATSBY	W042_GAT	9.65304	33.5208	0.703	121.6	11.305	3.917	3.537	4.393	0.2453	7.263	1.859	58.6
HYPERION	W054_HYP	11.0559	34.2761	1.047	247.1	9.947	3.927	3.564	4.613	0.2376	6.798	1.695	47.6
OAKLEY	W079_OAK	12.9688	40.2014	2.655	420.4	8.482	3.985	3.593	4.589	0.3014	7.076	1.6	45.6
ETOILE-DE-CHOISY	W32_EdC_80.1	10.9774	37.2976	2.396	647.8	8.292	4.068	3.642	3.47	0.3234	7.438	1.661	54.6
MIRAS	W72_Mir_80.1	11.772	40.1425	1.858	434.9	8.815	3.682	3.768	3.177	0.3668	7.696	1.605	70.2
CALIF	W017_CAL	9.56475	34.3546	1.586	394	7.575	3.961	3.795	3.38	0.3592	6.698	1.729	76.4
GLASGOW	W044_GLAS	8.65242	31.7746	1.139	404.7	9.832	3.858	3.799	3.728	0.3369	7.076	1.604	51.4
LONGBOW	W60_Lon_80.1	12.2625	39.809	2.179	394.5	9.158	4.337	3.843	4.048	0.4053	5.796	1.658	57
ISTABRAQ	W55_Ist_80.1	14.8621	49.7759	2.387	488.8	11.945	3.94	3.917	3.988	0.4254	6.992	1.909	56.2
HEREWARD	W047_HER	12.5666	40.3093	1.591	395.5	9.063	3.954	3.945	3.631	0.3837	6.29	1.894	51
SHAMROCK	W123_Sha_80.1	14.9504	51.1984	3.944	972.3	6.339	3.707	3.95	3.81	0.2595	7.576	1.571	46.2
RECITAL	W086_REC	13.6261	44.2333	1.829	320.2	10.4	3.807	3.961	3.07	0.3443	6.823	1.467	50
MARIS-WIDGEON	W64_MaW_80.1	19.2767	53.6018	2.851	711.1	9.437	4.039	3.985	4.776	0.347	7.587	2.661	86
RIALTO	W88_Ria_80.1	15.8137	51.1199	2.493	516.3	9.53	4.058	4.021	4.038	0.3917	6.73	1.95	54.8
ZEBEDEE	W115_ZEB	13.9302	44.3118	1.467	393.1	8.849	4.265	4.062	4.521	0.3152	7.131	1.928	48.8
FLORIDA	W40_Flo_80.1	9.86886	39.1615	1.321	413.4	9.085	3.913	4.095	3.504	0.3127	8.073	1.845	71
CAPO	W019_CAP	16.5789	50.9139	4.027	720.1	9.443	4.066	4.147	3.793	0.3946	7.366	1.917	52
KAVKAZ	W57_Kaw_80.1	19.8751	56.5448	2.962	263.6	14.957	4.172	4.154	4.799	0.3786	9.076	2.684	69.25
GLADIATOR	W043_GLAD	13.94	39.1223	1.44	404	10.917	4.287	4.162	5.51	0.2726	6.376	2.094	49.2
TSCHERMAKS	W109_Tsc_80.1	16.3729	50.4136	2.66	490	10.782	4.084	4.162	3.096	0.4469	8.131	2.278	86.2
PARAGON	W083_PAR	16.7947	52.5031	2.531	673	10.302	4.022	4.203	4.576	0.2837	8.022	2.518	74.2
NAUTICA	W077_NAU	14.2147	46.3817	1.385	347.9	10.709	4.014	4.232	3.387	0.3221	6.338	2.084	64.4
KONTRAST	W058_KON	15.9511	49.3541	2.478	431.7	9.892	4.274	4.274	4.847	0.3709	7.158	2.031	55.2
EXTREM	W35_Ext_80.1	17.0498	56.9078	1.6	444.3	11.334	3.957	4.287	3.365	0.2785	9.283	2.184	86.6
PIKO	W119_Pik_80.1	12.4489	42.6833	2.372	504.5	8.455	3.849	4.319	3.654	0.3921	7.935	1.821	69.6
BOREONOS	W13_Bor_80.1	18.0995	56.6528	2.138	557.3	10.872	4.101	4.327	4.118	0.381	7.188	2.228	60.6
COURTOT	W025_COU	7.98534	30.5778	1.152	293.5	7.096	3.569	4.333	3.179	0.2448	7.191	1.459	47.4
WERLA	W113_Wer_80.1	11.8701	45.5576	1.002	255.5	11.162	3.564	4.348	2.209	0.3641	11.076	1.917	80.6
HOBBIT	W48_Hob_80.1	19.5121	47.4902	3.081	575.4	9.484	3.821	4.357	3.324	0.4183	7.254	1.925	53.6
MEGA	W067_Meg_80.1	17.4716	53.8569	3.193	548.6	8.67	4.125	4.358	3.482	0.3272	10.933	2.724	91.4
NORMAN	W78_Nor_80.1	12.9688	38.9457	2.498	414.9	8.506	4.082	4.363	4.621	0.4255	6.441	2.044	56.6
SAVANNAH	W094_SAV	14.6169	46.7643	1.797	549.3	9.838	4.357	4.37	3.531	0.4144	6.579	1.911	52
EXSEPT	W034_EXS	15.4998	45.1849	1.755	566.6	10.099	4.384	4.386	4.43	0.398	6.475	1.973	49
EQUINOX	W029_EQU	12.0271	38.7887	1.744	427.9	7.735	3.949	4.388	3.319	0.2905	6.745	1.447	42.8
MALACCA	W62_Mal_80.1	10.5752	37.3369	1.591	293.3	10.67	4.007	4.421	4.001	0.2941	6.704	1.439	52.4
XI19	W114_XI19	11.8014	41.6238	0.979	263.2	11.87	4.022	4.472	3.608	0.2755	7.353	1.753	56.4
EINSTEIN	W028_EIN	15.7254	51.169	1.751	591.2	9.263	3.92	4.522	3.065	0.3859	7.276	1.974	47.4
MULTIWEISS	W75_Mul_80.1	16.1276	49.4718	2.808	684.3	8.685	4.009	4.523	4.321	0.4152	7.479	2.402	67.2
TREMIE	W108_TRE	11.0951	41.3295	2.17	289.1	10.316	3.934	4.527	2.989	0.2863	7.298	1.495	50.2
BATTALION	W011_BAT	8.29926	29.8224	0.863	388.2	7.814	3.759	4.534	2.217	0.3259	8.326	1.284	49
MIRONOVSKA	W73_Mka_80.1	14.0185	50.7373	1.295	334.3	10.168	3.937	4.539	2.261	0.3625	7.877	1.754	70.4
CEZANNE	W021_CEZ	10.8302	37.5527	1.764	467.6	7.863	3.949	4.607	2.84	0.394	7.726	1.383	55.4
SHANGO	W76_Sha_80.1	15.696	48.7067	2.194	484.9	10.618	4.654	4.62	3.376	0.3375	6.364	2.338	57.4
BEAVER	W012_BEA	10.5359	32.8341	0.952	235.3	9.504	3.965	4.667	2.746	0.3146	7.421	1.676	54.4
CONSORT	W23_Con_80.1	13.5084	41.4178	2.949	569.6	8.956	4.358	4.691	4.951	0.3371	6.575	1.942	49.8
PALUR	W82_Pal_80.1	14.6071	51.6791	1.4	404.3	9.079	3.953	4.695	3.769	0.3533	6.648	2.163	65.4
MARIS-HUNTSMAN	W51_Hun_80.1	10.997	36.7385	1.996	654.1	5.817	3.723	4.705	2.689	0.2976	8.34	1.971	72
AVALON	W009_AVA	14.3226	39.7992	1.605	199.5	10.989	4.244	4.778	4.587	0.2648	6.734	1.978	56.4
HAVEN	W46_Hav_80.1	12.4783	37.2682	1.816	374.8	11.6	3.998	4.854	4.376	0.3061	7.526	1.586	49.2
SVALE	W104_SVA	15.4409	53.5822	1.506	431.7	9.95	4.366	4.863	3.289	0.3154	8.23	2.81	83.2
RENASANSA	W117_Ren_80.1	15.2055	46.9409	4.143	960.9	7.807	4.017	4.901	4.066	0.4048	7.626	1.434	47.4
SLEJPNER	W096_SLE	10.2613	32.5594	1.667	393.2	8.034	4.352	4.914	2.453	0.3997	6.542	1.653	55
VIRTUE	W112_Vrt_80.1	11.6935	36.4245	1.566	347.6	10.439	4.106	4.933	3.133	0.4456	6.541	1.566	48.8
CLAIRE	W22_Cla_80.1	11.0657	36.9935	1.218	222.7	13.025	4.147	4.964	3.765	0.322	7.582	1.632	51.4
RIMPAUS-BRAUN	W090_RimB_80.1	14.0675	46.313	1.55	594.5	10.072	3.843	4.976	3.28	0.3729	8.941	2.238	76
GALAHAD	W041_GAL	10.4084	33.8151	1.526	306.4	10.136	4.339	4.98	3.2	0.3988	6.757	1.959	58.6
TADORNA	W105_Tad_80.1	11.154	39.24	1.503	404.2	9.535	4.052	4.983	1.935	0.3686	6.779	2.066	74.8
ACCESS	W1_Acc_80.1	13.3514	39.8875	1.642	273.8	11.536	4.163	5.047	4.559	0.2753	6.452	1.884	50.8
VIRGO	W111_VIR	15.8333	52.817	2.099	633.6	9.845	4.043	5.268	2.862	0.3367	8.915	3.012	74.75
RIBAND	W89_Rib_80.1	12.9198	39.8482	1.66	276.5	15.571	4.726	5.374	5.463	0.3785	7.608	2.053	57.6
FLAME	W38_Flm_80.1	11.0264	34.0799	1.284	384	9.83	3.925	5.409	3.208	0.3799	7.829	1.408	50.8
OBELISK	W80_Obe_80.1	12.4783	40.5545	1.9	487.1	7.726	3.919	5.416	3.208	0.3043	7.456	2.095	63
MARCO	W063_MAR	13.1454	42.7029	2.233	576.2	9.077	3.969	5.436	3.153	0.2744	7.955	2.132	70
HUSTLER	W52_Hus_80.1	9.03501	30.5876	1.058	167.8	10.824	3.891	5.481	2.739	0.3078	7.468	1.495	50
FLAIR	W037_FLA	11.4973	40.221	1.222	298.2	9.263	3.981	5.519	3.253	0.3291	8.318	1.947	58
HOLDFAST	W49_Hol_80.1	14.7248	47.0095	2.233	375.1	10.533	3.903	5.792	3.262	0.3648	9.821	2.259	75.6
STEADFAST	W103_STE	13.7831	43.0953	1.576	446.2	11.037	3.828	5.842	2.529	0.4462	8.642	2.718	98.4
BUSTER	W15_Bus_80.1	11.723	38.4552	1.591	330	9.915	4.199	5.883	2.68	0.3529	8.655	1.435	47
STAMM 101	W101_Sta_80.1	10.3103	37.3271	1.447	738.3	10.897	4.111	5.885	2.434	0.3078	11.324	2.113	97
TARAS	W106_Tar_80.1	16.7849	51.1984	2.926	604.7	13.167	4.41	5.913	4.525	0.2943	7.679	2.818	74.2
PERLO	W084_PER	13.7242	43.782	1.825	427.7	11.102	4.252	6.048	2.963	0.379	8.508	1.643	75.4
TRINTELLA	W118_Tri_80.1	9.74133	34.747	2.046	507.8	7.137	3.74	6.262	2.686	0.3034	7.81	1.454	62.6
FANAL	W36_Fan_80.1	11.7916	38.6122	1.429	422.1	9.506	4.099	6.268	2.556	0.4092	9.462	2.4	79.6
MENDEL	W68_Men_80.1	15.6371	47.1763	1.585	497.8	13.842	4.088	6.28	3.807	0.3559	7.837	3.127	86.4
RABE,DEU	W085_RAB	17.9817	52.1794	3.503	726.5	13.653	4.013	6.291	3.406	0.3577	9.189	2.601	75.6
SPERBER	W100_SPE	14.6365	44.9789	0.938	241.2	11.283	4.38	6.433	2.279	0.4443	7.635	2.146	68.8
STARKE2	W102_Str_80.1	13.7831	45.3909	1.559	519.8	12.976	4.884	6.505	4.513	0.3763	8.377	2.757	80.8
