# Supplementary material for: Elucidation of the genetic basis of variation for stem strength characteristics in bread wheat by Associative Transcriptomics
Source: BMC Genomics. 2016 Jul 16;17:500. doi: 10.1186/s12864-016-2775-2 (PMC4947262; doi:10.1186/s12864-016-2775-2)
Supplement: Additional file 2: — Supplementary dataset 2. Q matrix as used for input in association models is provided. STRUCTURE was used to calculate the Q matrix using an admixture model with independent allele frequency. After 100,000 burn-in and 100,000 iterations of K = 1 to 5 were completed three times, the best value of K was determined by using the method of Evanno et al. [16]. The combined Q matrix for the three replicates for K = 2 are provided. (XLSX 11 kb) [file 12864_2016_2775_MOESM2_ESM.xlsx]

## Sheet: LEGEND
Supplementary dataset 2_Population_structure_Q_matrix
Q matrix as used for input in association models is provided
STRUCTURE was used to calculate the Q matrix using an admixture model with independent allele frequency
After 100,000 burn-in and 100,000 iterations of K=1 to 5 were completed three times, the best value of K was determined by using the method of Evanno et al (2005)[16]
The combined Q matrix for the three replicates for K=2 are provided

## Sheet: Q matrix
accession	Q1	Q2
W003_ALB	0	1
W004_ALC	0	1
W006_AMB_rep	0	1
W009_AVA	0	1
W012_BEA	0	1
W020_CapD_80.1	0	1
W026_DEB	0	1
W028_EIN	0	1
W030_ERL	0	1
W034_EXS	0	1
W037_FLA	0	1
W041_GAL	0	1
W047_HER	0	1
W050_HUM	0	1
W053_HYB	0	1
W054_HYP	0	1
W058_KON	0	1
W063_MAR	0	1
W070_MER	0	1
W077_NAU	0	1
W079_OAK	0	1
W085_RAB	0	1
W090_RimB_80.1	0	1
W1_Acc_80.1	0	1
W101_Sta_80.1	0	1
W102_Str_80.1	0	1
W103_STE	0	1
W105_Tad_80.1	0	1
W106_Tar_80.1	0	1
W108_TRE	0	1
W109_Tsc_80.1	0	1
W110_Vil_80.1	0	1
W112_Vrt_80.1	0	1
W113_Wer_80.1	0	1
W114_XI19	0	1
W115_ZEB	0	1
W117_Ren_80.1	0	1
W118_Tri_80.1	0	1
W119_Pik_80.1	0	1
W121_Cha_80.1	0	1
W13_Bor_80.1	0	1
W15_Bus_80.1	0	1
W22_Cla_80.1	0	1
W23_Con_80.1	0	1
W31_Esc_80.1	0	1
W32_EdC_80.1	0	1
W35_Ext_80.1	0	1
W36_Fan_80.1	0	1
W38_Flm_80.1	0	1
W40_Flo_80.1	0	1
W46_Hav_80.1	0	1
W48_Hob_80.1	0	1
W49_Hol_80.1	0	1
W51_Hun_80.1	0	1
W52_Hus_80.1	0	1
W55_Ist_80.1	0	1
W57_Kaw_80.1	0	1
W59_Led_80.1	0	1
W60_Lon_80.1	0	1
W62_Mal_80.1	0	1
W64_MaW_80.1	0	1
W68_Men_80.1	0	1
W72_Mir_80.1	0	1
W74_Muc_80.1	0	1
W75_Mul_80.1	0	1
W76_Sha_80.1	0	1
W78_Nor_80.1	0	1
W80_Obe_80.1	0	1
W82_Pal_80.1	0	1
W88_Ria_80.1	0	1
W89_Rib_80.1	0	1
W97_Soi_80.1	0	1
W025_COU	0.000333333	0.999667
W029_EQU	0.000666667	0.999333
W042_GAT	0.000666667	0.999333
W043_GLAD	0.000666667	0.999333
W098_SOL	0.001	0.999
W021_CEZ	0.00133333	0.998667
W100_SPE	0.00133333	0.998667
W019_CAP	0.003	0.997
W120_Wee_80.1	0.003	0.997
W011_BAT	0.004	0.996
W73_Mka_80.1	0.00466667	0.995333
W044_GLAS	0.00533333	0.994667
W104_SVA	0.00533333	0.994667
W086_REC	0.00733333	0.992667
W024_COR	0.009	0.991
W084_PER	0.00966667	0.990333
W123_Sha_80.1	0.0146667	0.985333
W111_VIR	0.019	0.981
W010_BAC	0.023	0.977
W083_PAR	0.0246667	0.975333
W067_Meg_80.1	0.025	0.658333
W81_Orl_80.1	0.062	0.938
W002_Alb_80.1	0.0876667	0.912333
W099_Spa_80.1	0.117667	0.882333
W017_CAL	0.207667	0.792333
W008_APA	0.259667	0.740333
W096_SLE	0.261	0.739
W094_SAV	0.623	0.377
