# Supplementary material for: Elucidation of the genetic basis of variation for stem strength characteristics in bread wheat by Associative Transcriptomics
Source: BMC Genomics. 2016 Jul 16;17:500. doi: 10.1186/s12864-016-2775-2 (PMC4947262; doi:10.1186/s12864-016-2775-2)
Supplement: Additional file 3: — Supplementary dataset 3. Trait data and alleles for SNP D_comp19374_c0_seq1:702 are provided for the Wagtail validation panel. (XLSX 15 kb) [file 12864_2016_2775_MOESM3_ESM.xlsx]

## Sheet: Legend
Supplementary dataset 3_trait_data_WAGTAIL_genotypes_adjusted
Trait data and alleles for SNP D_comp19374_c0_seq1:702 are provided for the Wagtail validation panel

## Sheet: Sheet1
accession	plant rep	MOR (Nmm-1)		accession	genotype at B_comp2391_c0_seq1:284	genotype at D_comp19374_c0_seq1:702
abbot	1	3.932		bersee	C	T
abbot	2	4.293		carsten	C	T
abbot	3	6.363		galtic	C	T
abbot	4	3.048		hybriddejon	C	T
abbot	5	2.644		isengrain	C	T
anglo	1	5.422		maris freeman	C	T
anglo	2	2.997		maris settler	C	T
anglo	3	2.222		maris templar	C	T
anglo	4	3.686		marise ranger	C	T
anglo	5	3.637		abbot	T	T
armada	1	6.602		anglo	T	C
armada	2	6.404		armada	T	T
armada	3	7.531		award	T	C
armada	4	6.014		benedict	T	T
armada	5	4.069		brando	T	T
award	1	5.887		brock	T	T
award	2	8.311		caphorn	T	C
award	3	2.669		caribo	T	T
award	4	6.575		denver	T	T
benedict	1	7.53		genghis	T	C
benedict	2	11.98		isidor	T	T
benedict	3	7.064		m007	T	T
benedict	4	5.292		magnitude	T	C
benedict	5	2.884		nl93.	T	C
bersee	1	20.25		rosario	T	C
bersee	2	16.54		shogun	T	C
bersee	3	5.662		stigg	T	T
bersee	5	6.687		urban	T	T
brando	1	8.002		veritas	T	C
brando	2	13.36		wasp	T	T
brando	3	3.078
brando	4	15.74
brando	5	3.656
brock	1	4.862
brock	2	2.958
brock	4	6.769
brock	5	3.239
caphorn	1	8.538
caphorn	2	5.591
caphorn	3	10
caphorn	4	8.453
caribo	1	13.45
caribo	3	8.724
caribo	4	7.205
caribo	5	4.473
carsten	1	4.581
carsten	2	2.767
carsten	4	3.087
carsten	5	4.775
denver	1	24.98
denver	3	6.84
denver	4	5.197
denver	5	12.18
galtic	1	5.122
galtic	2	5.082
galtic	4	4.714
galtic	5	7.378
genghis	1	14.55
genghis	2	3.951
genghis	3	7.826
genghis	4	4.087
genghis	5	3.165
hybriddejon	2	41.73
hybriddejon	3	12.87
hybriddejon	5	39.82
isengrain	1	4.181
isengrain	2	5.708
isengrain	5	9.814
isidor	1	3.195
isidor	2	3.965
isidor	3	4.337
isidor	4	4.507
isidor	5	5.182
m007	1	4.286
m007	2	3.688
m007	3	6.815
m007	4	3.203
m007	5	5.15
magnitude	1	3.451
magnitude	2	6.531
magnitude	3	4.994
magnitude	4	2.844
magnitude	5	3.47
maris freeman	1	23.1
maris freeman	2	55.14
maris freeman	3	31
maris freeman	4	21.04
maris freeman	5	44.64
maris settler	1	6.312
maris settler	2	6.987
maris settler	3	5.331
maris settler	5	5.099
maris templar	2	4.702
maris templar	3	11.44
maris templar	5	8.913
marise ranger	1	13.62
marise ranger	2	32.23
marise ranger	3	35.4
marise ranger	4	25.87
marise ranger	5	22.79
nl93.	1	8.889
nl93.	2	3.758
nl93.	4	10.22
nl93.	5	3.389
rosario	1	11.11
rosario	3	2.818
rosario	4	8.378
rosario	5	3.587
shogun	1	7.228
shogun	2	5.304
shogun	3	2.751
shogun	4	6.691
shogun	5	3.962
stigg	1	12.84
stigg	2	24.97
stigg	3	18.18
stigg	4	16.09
stigg	5	11.4
urban	1	3.301
urban	2	5.775
urban	3	4.566
urban	4	3.567
urban	5	4.785
veritas	1	7.752
veritas	2	2.497
veritas	3	7.283
veritas	4	3.544
veritas	5	3.536
wasp	2	3.177
wasp	3	4.098
wasp	4	1.579
wasp	5	4.813
