# Supplementary material for: Elucidation of the genetic basis of variation for stem strength characteristics in bread wheat by Associative Transcriptomics
Source: BMC Genomics. 2016 Jul 16;17:500. doi: 10.1186/s12864-016-2775-2 (PMC4947262; doi:10.1186/s12864-016-2775-2)
Supplement: Additional file 4: — Supplementary dataset 4. Data is provided for the field-based stem lodging risk score, and correlated with the stem strength measurements fmax and MOR. (XLSX 20 kb) [file 12864_2016_2775_MOESM4_ESM.xlsx]

## Sheet: Legend
Supplementary dataset 4_Field-based_stem_lodging_risk_data_adjusted
Data is provided for the field-based stem lodging risk score, and correlated with the stem strength measurements fmax and MOR

## Sheet: Sheet1
Accession	Sequence Identifier	Field-based stem lodging risk (1/0)	Fmax (N/sec)	MOR (Nmm-1)
access	W1_Acc_80.1	0.8333	13.3514	1.642
alba	W002_Alb_80.1	0.1667	31.2056	8.047
albatross	W003_ALB	1	11.2619	2.159
avalon	W009_AVA	1	14.3226	1.605
bacanora	W010_BAC	0.6667	11.1834	3.37
boreonos	W13_Bor_80.1	1	18.0995	2.138
calif	W017_CAL	0.6667	9.56475	1.586
cezanne	W021_CEZ	0.6667	10.8302	1.764
charger	W121_Cha_80.1	0.8333	10.1828	1.771
claire	W22_Cla_80.1	0.6667	11.0657	1.218
consort	W23_Con_80.1	0.8333	13.5084	2.949
deben	W026_DEB	0.5	10.8499	1.908
equinox	W029_EQU	0.6667	12.0271	1.744
erla kolben	W030_ERL	0.3333	17.5599	3.322
escorial	W31_Esc_80.1	0.8333	7.47522	2.146
etoile de chois	W32_EdC_80.1	0.8333	10.9774	2.396
exsept	W034_EXS	0.8333	15.4998	1.755
fanal	W36_Fan_80.1	1	11.7916	1.429
flair	W037_FLA	1	11.4973	1.222
flame	W38_Flm_80.1	0.8333	11.0264	1.284
florida	W40_Flo_80.1	0.8333	9.86886	1.321
galahad	W041_GAL	1	10.4084	1.526
haven	W46_Hav_80.1	0.8333	12.4783	1.816
hereward	W047_HER	0.8333	12.5666	1.591
hobbit	W48_Hob_80.1	0.4	19.5121	3.081
holdfast	W49_Hol_80.1	1	14.7248	2.233
hustler	W52_Hus_80.1	0.8	9.03501	1.058
hybrid 46.	W053_HYB	0.3333	28.4588	5.603
istabraq	W55_Ist_80.1	0.6667	14.8621	2.387
kontrast	W058_KON	1	15.9511	2.478
leda	W59_Led_80.1	0.5	26.3104	2.862
longbow	W60_Lon_80.1	0.8333	12.2625	2.179
maris widgeon	W64_MaW_80.1	0.5	19.2767	2.851
mendal	W68_Men_80.1	0.6	15.6371	1.585
miras	W72_Mir_80.1	0.8	11.772	1.858
mironowskaja	W73_Mka_80.1	1	14.0185	1.295
muck	W74_Muc_80.1	0.8333	15.0976	1.198
nautica	W077_NAU	0.8	14.2147	1.385
norman	W78_Nor_80.1	0.8333	12.9688	2.498
obelisk	W80_Obe_80.1	0.8	12.4783	1.9
orlando	W81_Orl_80.1	0.5	38.5435	4.775
palur	W82_Pal_80.1	0.6667	14.6071	1.4
paragon	W083_PAR	0.6667	16.7947	2.531
perlo	W084_PER	1	13.7242	1.825
piko	W119_Pik_80.1	0.8333	12.4489	2.372
rabe	W085_RAB	0.8333	17.9817	3.503
recital	W086_REC	0.8333	13.6261	1.829
rialto	W88_Ria_80.1	1	15.8137	2.493
riband	W89_Rib_80.1	1	12.9198	1.66
rimp braun	W090_RimB_80.1	1	14.0675	1.55
shango	W76_Sha_80.1	1	15.696	2.194
slejpner	W096_SLE	0.75	10.2613	1.667
soissons	W97_Soi_80.1	0.5	13.7536	3.605
solstice	W098_SOL	1	13.3808	0.959
stamm	W101_Sta_80.1	0.8333	10.3103	1.447
starke	W102_Str_80.1	1	13.7831	1.559
svale	W104_SVA	1	15.4409	1.506
tadorna	W105_Tad_80.1	1	11.154	1.503
taras	W106_Tar_80.1	0.5	16.7849	2.926
tremie	W108_TRE	1	11.0951	2.17
trintella	W118_Tri_80.1	0.6667	9.74133	2.046
tschermaks weis	W109_Tsc_80.1	0.75	16.3729	2.66
virgo	W111_VIR	0.6667	15.8333	2.099
virtue	W112_Vrt_80.1	0.8333	11.6935	1.566
xi19	W114_XI19	0.6667	11.8014	0.979
