# Supplementary material for: Elucidation of the genetic basis of variation for stem strength characteristics in bread wheat by Associative Transcriptomics
Source: BMC Genomics. 2016 Jul 16;17:500. doi: 10.1186/s12864-016-2775-2 (PMC4947262; doi:10.1186/s12864-016-2775-2)
Supplement: Additional file 6: — Supplementary dataset 5. Summary of the best SNP and GEM association results. SNP results include p values, effect sizes, and increasing alleles. GEM results include p values, R2 values, and correlation trend (positive or negative). All results are provided with marker chromosome number and most likely candidate genes. (XLSX 22 kb) [file 12864_2016_2775_MOESM6_ESM.xlsx]

## Sheet: Legend
Supplementary dataset 5_SNP_and_GEM_association_summary
Summary of the best SNP and GEM association results
SNP results include p values, effect sizes, and increasing alleles
GEM results include p values, R2 values, and correlation trend (positive or negative)
All results are provided with marker chromosome number and most likely candidate genes

## Sheet: Sheet1
SNP associations
	Trait	Linkage group	Marker ID	P value	Increasing allele (no. observations)	Decreasing allele (no.observations)	Effect %	Candidate gene
	MOR	1B	B_comp205_c0_seq2:624	1.88793e-05	C (26)	A (74)	15.8	GDSL-like Lipase (AT1G54790)
	MOR	2D	D_comp970_c0_seq1:1030	0.00226208	G (61)	A (39)	10.7	acetyl xylan esterase (Os04g01980)
	MOR	2D	D_comp1058_c0_seq1:1573	0.000447207	C (13)	G (85)	18.9	COP9 SIGNAOLSOME SUBUNIT 5B
								(Os04g56070)
	Fmax	1B	B_comp205_c0_seq2:1511	0.000155092	C(14)	A (76)	19.6	GDSL-like Lipase(AT1G54790)
	F/V	1B	B_comp205_c0_seq2:624	0.000749784	C (26)	A (74)	14.9	GDSL-like Lipase (AT1G54790)
	Stem hollow area	1B	B_comp2073_c0_seq1:383	0.00525803	G (84)	C (16)	18.7	GDSL-like Lipase (AT1G54790)
	Stem hollow area	1B	B_comp613_c0_seq1:791	0.000752134	C (6)	A (88)	9.1	-
	Outer cortex area	6A	A_comp10724_c0_seq1:311	0.00079819	T (48)	C (37)	21.3	-
	Parenchyma area	5B	B_comp3333_c0_seq2:814	5.74596e-05	C (27)	T (67)	24.6	-
	Main stem threshed weight	6A	A_comp20392_c0_seq1:770	0.000304997	A (47)	T (45)	19.5	UDP-glucuronic acid transporter (Os02g40030)*1/ OsARF16(Os02g41800)*2
	Plant height	6A	A_comp5169_c0_seq1:1039	5.71302e-05	A (49)	T (49)	21	OsARF16 (Os02g41800)
	Plant height	2B	B_comp2616_c0_seq1:705	0.000490692	G (12)	A (87)	24	-
	Plant height	4D	D_comp3497_c0_seq1:195	2.34819e-05	A (39)	G (53)	24	-
	Plant height	5B	B_comp3140_c0_seq1:1427	0.000682398	A (37)	G (38)	23	OsSAUR39 (Os09g37330)*1/
								OsSAUR48 (Os09g37430)*2
GEM associations
	Trait	Linkage group	Marker ID	P value	R2	Trend	Candidate gene
	MOR	1B	B_comp35078_c0_seq1	5.43e-09	0.48	+	protein kinase APK1B (Os03g06330)
	MOR	4B	B_comp16517_c0_seq4	1.97e-08	0.46	+	nucleic acid binding protein (Os07g48410)
	MOR	7A	A_comp177291_c0_seq1	1.1e-10	0.55	+	receptor protein kinase CLAVATA1 precursor
							(Os06g50340)
	MOR	6A	A_comp38356_c0_seq1*	3.03e-06	0.39	+	RNA polymerase II (Os02g49150)
	MOR	7B	B_comp10330_c0_seq1*	3.31e-06	0.39	+	QUASIMODO 1 (AT3G25140)
	MOR	2D (peak)	D_comp34057_c0_seq1	1.25e-05	0.36	+	COP9 SIGNALOSOME SUBUNIT 5B
							(Os04g56070)
	MOR	4B	B_comp2268_c0_seq5	1.31e-05	0.35	+	40S ribosomal protein SA (Os03g08440)
	MOR	6B	B_comp8659_c0_seq9*	1.36e-05	0.35	+	EIF-2B (Os02g56740)
	MOR	2D	D_comp3514_c0_seq1*	1.59e-06	0.41	+	serine carboxypeptidase-like precursor
							(Os07g29620)
	MOR	5A	A_comp214176_c0_seq1	8.52e-10	0.52	+	serine/threonine-protein kinase SAPK9
							(Os12g39630)
	MOR	5A	A_comp835_c3_seq7	8.28e-10	0.52	+	aquaporin PIP2.3 (Os04g44060)
	MOR	7A	A_comp177291_c0_seq1	1.1e-10	0.55	+	receptor protein kinase CLAVATA1 precursor
							(Os06g50340)
	MOR	7A	A_comp835_c1_seq6	1.6e-09	0.5	+	aquaporin PIP2.3 (Os04g44060)
	MOE	7A	A_comp177291_c0_seq1	1.06e-10	0.55	+	receptor protein kinase CLAVATA1 precursor (Os06g50340)
	MOE	6A	A_comp38356_c0_seq1*	4.4e-06	0.38	+	RNA polymerase II (Os02g49150)
	MOE	4B	B_comp2268_c0_seq5	1.55e-05	0.34	+	40S ribosomal protein SA(Os03g08440)
	MOE	6B	B_comp8659_c0_seq9*	2.37e-05	0.33	+	EUKARYOTIC TRANSLATION INITIATION FACTOR-2B
							(EIF-2B) (Os02g56740)
	MOE	7B	B_comp10330_c0_seq1*	3.19e-06	0.39	+	QUASIMODO 1 (AT3G25140)
	MOE	2D (peak)	D_comp17582_c0_seq1	1.52e-05	0.35	+	COP9 SIGNALOSOME SUBUNIT 5B(Os04g56070)
	MOE	2D	D_comp3514_c0_seq1*	2.27e-06	0.4	+	serine carboxypeptidase-like precursor (Os07g29620)
	Fmax	5A	A_comp15078_c0_seq2	9.57e-08	0.42	+	RNA-binding motif protein (Bradi1g03270.1)
	Fmax	5D	D_comp3235_c0_Seq1	4.47e-06	0.49	+	omega-3 fatty acid desaturase (Os12g01370)
	Fmax	2B	B_comp4382_c0_seq1	3.42e-07	0.44	+	60S ribosomal protein L7-2, (Os04g51630)
	F/V	5A	A_comp15078_c0_seq2	2.05e-06	0.35	+	RNA-binding motif protein (Bradi1g03270.1)
	F/V	2B	B_comp6103_c0_seq16	2.63e-06	0.35	-	PEX6 (Os04g52690)
	F/V	1B	B_comp13413_c0_seq4	3.73e-06	0.33	+	IQ calmodulin-binding motif family protein
							(Os05g03190)
	F/V	7B	B_comp2656_c0_seq2	7.88e-06	0.32	-	Uncharacterised (Os06g21600)
	F/V	7D	D_comp81488_c0_seq1	3.97e-06	0.34	-	No annotation
	F/V	1A (peak)	A_comp58812_c0_seq1	2.78e-05	0.33	-	No annotation
	F/V	6A	A_comp59576_c0_seq1	2.2e-05	0.34	-	CYTOKININ-O-GLUCOSYLTRANSFERASE 2
							(Os04g25980)
	Outer cortex thickness	1A	A_comp107441_c0_seq1	0.000619	0.2	+	OsMPK20-5(Os05g49140)
	Outer cortex thickness	7A	A_comp53514_c0_seq6	0.000103	0.2	-	protein kinase APK1B (Os02g44920)
	Outer cortex thickness	2A	A_comp61367_c0_seq2	0.000289	0.22	-	protein kinase C binding (Bradi5g18200.1)
	Outer cortex thickness	2A	A_comp21739_c0_seq1	0.000763	0.19	-	gibberellin receptor GID1L2, putative, expressed (Os07g44890)
	Outer cortex thickness	5A	A_comp8781_c0_seq22	0.000559	0.2	+	choline/ethanolamine kinase, putative, expressed (Os09g26700)
	Outer cortex thickness	4B	B_comp17639_c0_seq13	0.000931	0.19	+	No annotation
	Outer cortex thickness	4B	B_comp2346_c1_seq53	0.000534	0.21	+	Unknown function (Os02g30310)
	Outer cortex thickness	5B	B_comp1173_c0_seq1	0.00125	0.18	+	synthase, chloroplast precursor (Os12g43130)
	Outer cortex thickness	5B	B_comp750_c0_seq1	0.00161	0.18	+	synthase, chloroplast precursor (Os12g43130)
	Outer cortex thickness	7B	B_comp8132_c0_seq1	0.000123	0.25	-	Unknown expressed protein (Os06g09840)
	Outer cortex thickness	5D	D_comp444927_c0_seq1	0.000502	0.21	-	glucuronosyltransferase activity (Os03g55040)
	Outer cortex thickness	2A	A_comp31610_c0_seq2	4.73e-05	0.32	-	SV2 related protein, putative (Os07g38400)
	Outer cortex thickness	3D	D_comp26499_c0_seq1	0.000196	0.27	+	50S ribosomal protein L14 (Os12g42180)
	Stem hollow area	1A	A_comp15240_c0_seq4	2.36e-06	0.35	+	Unknown expressed protein (Os05g45400)
	Stem hollow area	7A	A_comp353946_c0_seq2	1.99e-06	0.35	+	aminotransferase, class III family protein (Os04g52450)
	Stem hollow area	4D	D_comp607_c0_seq1	9.78e-06	0.36	-	protein retrotransposon protein, Ty1-copia subclass (Os03g46770)
	Parenchyma area	5A	A_comp74327_c1_seq3	8.96e-05	0.26	-	transposon protein (Os03g56630)
	Parenchyma area	7A	A_comp113240_c0_seq3	0.000364	0.22	-	protein myb-like protein Os11g06190
	Parenchyma area	5D	D_comp68630_c0_seq2	3.89e-05	0.28	-	No annotation
	Parenchyma area	5D	D_comp23979_c0_seq19	6.91e-05	0.26	+	CESA9 Os09g25490
	Parenchyma area	1A	A_comp104369_c0_seq3	0.000158	0.28	+	SNF2 domain-containing protein (Os10g31970)
	Parenchyma area	5B	B_comp538_c0_seq1	7.1e-05	0.3	+	ferritin-1, chloroplast precursor(Os12g01530)
	Parenchyma area	5B	B_comp22750_c0_seq4	0.000119	0.28	+	sterile alpha motif (SAM) domain family protein Os03g63320
	Parenchyma area	7B	B_comp53868_c0_seq1	3.75e-05	0.32	+	hypothetical protein (s06g10610)
	Parenchyma area	6D	D_comp1335_c0_seq3	3.75e-05	0.32	+	ATA15 protein (Os05g05600)
	Plant height	5A	A_comp1666_c1_seq1	3.46e-07	0.39	-	histone deacetylase 10 (Os12g08220)
	Plant height	6A	A_comp1212_c1_seq242	1.08e-06	0.37	-	expressed protein (Os02g41990)
	Plant height	4B	B_comp10968_c0_seq5	2.48e-08	0.45	-	expressed protein (Os01g41950)
	Plant height	5B(peak)	B_comp14715_c0_seq3	7.59e-08	0.43	+	OsSAUR45 - Auxin-responsive SAUR gene family member
							(Os09g37400)
	Plant height	6B	B_comp7640_c0_seq5	1.14e-06	0.37	-	NADPH:quinone reductase activity, zinc ion binding (Os03g01190)
	Plant height	6A	A_comp295970_c0_seq1	1.39e-06	0.41	-	auxin response factor (ARF) (Os02g41800)
	Plant height	4B	B_comp9780_c0_seq2	5.38e-07	0.44	+	ATPase activity (Os11g47970)
	Plant height	2D	D_comp41801_c0_seq2	8.38e-08	0.48	+	No annotation
	Main stem threshed weight	2A	A_comp685_c0_seq1	1.29e-05	0.3	+	ruBisCO large subunit-binding protein subunit alpha, chloroplast
							precursor (Os12g17910)
	Main stem threshed weight	2A	A_comp157344_c0_seq1	2.31e-05	0.29	+	OsWAK121 - OsWAK receptor-like protein kinase (Os11g47110)
	Main stem threshed weight	2A	A_comp309286_c0_seq1	3.62e-06	0.34	+	NBS-LRR disease resistance protein (Os06g49380)
	Main stem threshed weight	1B	B_comp9909_c0_seq6	1.9e-05	0.29	+	CRAL/TRIO domain containing protein (Os05g18294)
	Main stem threshed weight	1B	B_comp13413_c0_seq4	1.24e-05	0.3	+	IQ calmodulin-binding motif family protein (Os05g03190)
	Main stem threshed weight	2D	D_comp124798_c0_seq1	1.32e-05	0.3	+	phytochelatin synthetase-like conserved region family protein
							(Os03g30250)
	Main stem threshed weight	5D	D_comp23979_c0_seq19	1.07e-06	0.37	+	CESA9 Os09g25490
	Main stem threshed weight	7D	D_comp521_c0_seq1	5.4e-06	0.33	+	ruBisCO large subunit-binding protein subunit beta, chloroplast
							(Os06g02380)
	Main stem threshed weight	7B	B_comp14298_c0_seq4	1.19e-06	41.85	+	ketose-bisphosphate aldolases family protein (Os06g14740)
